# Supplementary material for: SVM Optimization for Brain Tumor Identification Using Infrared Spectroscopic Samples
Source: Sensors (Basel). 2018 Dec 18;18(12):4487. doi: 10.3390/s18124487 (PMC6308411; doi:10.3390/s18124487)
Supplement: Supplementary file 1 [file sensors-18-04487-s001.zip]

Archive with 1 entries (1 files):
- Supplementary Material.docx
